# Supplementary material for: Electrochemical Biosensor for SARS-CoV-2 cDNA Detection Using AuPs-Modified 3D-Printed Graphene Electrodes
Source: Biosensors (Basel). 2022 Aug 10;12(8):622. doi: 10.3390/bios12080622 (PMC9405530; doi:10.3390/bios12080622)
Supplement: Supplementary file 1 [file biosensors-12-00622-s001.zip]

Archive with 3 entries (3 files):
- Biossensor.mp4
- electrodes.zip
- Supporting material.pdf
